# Supplementary material for: Proactive versus Rank-Down Topical Corticosteroid Therapy for Maintenance of Remission in Pediatric Atopic Dermatitis: A Randomized, Open-Label, Active-Controlled, Parallel-Group Study (Anticipate Study)
Source: J Clin Med. 2022 Oct 31;11(21):6477. doi: 10.3390/jcm11216477 (PMC9658234; doi:10.3390/jcm11216477)
Supplement: Supplementary file 1 [file jcm-11-06477-s001.zip]

Archive with 2 entries (2 files):
- SuppInfo_Supplemental Table S1.pdf
- SuppInfo_Supplemental Table S2.pdf
